# Supplementary material for: SIRT5 promote malignant advancement of chordoma by regulating the desuccinylation of c-myc
Source: BMC Cancer. 2024 Mar 26;24:386. doi: 10.1186/s12885-024-12140-w (PMC10967166; doi:10.1186/s12885-024-12140-w)
Supplement: Supplementary file 1 — Supplementary Material 1 [file 12885_2024_12140_MOESM1_ESM.xlsx]

## Sheet: 1
Relative expression of	Normal (N=26)	Tumor (N=26)
SIRT5 (fold)	1.59	2.17
	1.46	1.99
	1.06	2.27
	1.06	2.38
	1.22	1.88
	0.64	1.02
	1.23	1.08
	0.71	1.53
	0.91	2.46
	0.77	0.63
	1.54	0.65
	1.19	1.67
	0.62	1.95
	1.24	2.24
	0.65	2.62
	0.63	1.82
	1.31	0.99
	1.14	2.19
	0.71	1.39
	0.88	1.5
	0.54	1.25
	1.24	2.28
	0.79	2.3
	1.09	2.08
	1.01	2.61
	0.78	2.09
Relative expression of	HUVEC	U-CH1	U-CH2
SIRT5 (fold)	1.14	3.82	4.26
	0.9	4.36	3.76
	0.96	4.52	3.63

## Sheet: 2
Relative expression of		sh-NC			sh-SIRT5
SIRT5 (fold)	U-CH1	0.96	0.9	1.14	0.3	0.23	0.33
	U-CH2	0.88	1.2	0.92	0.39	0.41	0.49
Cell viability (%)		sh-NC			sh-SIRT5
	U-CH1	92.42	99.5	108.08	20.04	27.71	23.49
	U-CH2	99.14	94.72	106.15	26.55	38.13	32.48
Colony number		sh-NC			sh-SIRT5
	U-CH1	252	232	218	70	55	67
	U-CH2	259	242	286	85	68	73
Migration cell number		sh-NC			sh-SIRT5
	U-CH1	228	189	203	53	39	52
	U-CH2	397	379	361	139	161	130
Invasion cell number		sh-NC			sh-SIRT5
	U-CH1	177	201	186	42	57	44
	U-CH2	291	240	290	89	108	87

## Sheet: 3
Relative expression of		sh-NC			sh-SIRT5
c-myc (%)	0h	95.45	103.98	100.57	100.77	104.47	109.26
	8h	90.52	95.05	86.91	77.91	66.42	79.95
	16h	74.44	64.15	66.68	36.86	37.32	45.87
	24h	52.81	47.77	58.56	24.68	34.27	30.38

## Sheet: 4
Relative expression of		Vector			c-myc
c-myc (fold)	U-CH1	0.96	1.07	0.97	3.77	3.19	3.23
	U-CH2	1.01	1.05	0.94	3.16	3.64	3.41
Cell viability (%)		sh-NC			sh-SIRT5			sh-SIRT5+Vector			sh-SIRT5+c-myc
	U-CH1	100.2	107.91	91.89	23.66	20.11	28.5	20.62	31.95	23.94	64.25	69.21	52.56
	U-CH2	92.4	103.97	103.63	32.02	25.47	36.77	35.98	34.98	27.44	78.83	75.24	62.13
Colony number		sh-NC			sh-SIRT5			sh-SIRT5+Vector			sh-SIRT5+c-myc
	U-CH1	239	276	234	57	51	68	66	54	63	224	215	172
	U-CH2	275	248	289	65	85	57	64	88	55	171	189	167
Migration cell number		sh-NC			sh-SIRT5			sh-SIRT5+Vector			sh-SIRT5+c-myc
	U-CH1	174	197	216	42	57	55	62	48	49	142	159	169
	U-CH2	350	400	419	183	182	135	171	147	168	256	290	279
Invasion cell number		sh-NC			sh-SIRT5			sh-SIRT5+Vector			sh-SIRT5+c-myc
	U-CH1	160	183	198	41	48	32	30	45	38	155	131	135
	U-CH2	281	254	273	85	88	95	107	99	86	169	190	176

## Sheet: 5
Tumor weight (mg)	sh-NC	sh-SIRT5
	782.45	288.29
	854.74	262.77
	933.94	376.52
	827.27	344.08
	815.79	251.64
	930.1	299.23
Relative tumor volume		sh-NC						sh-SIRT5
(mm3)	0	89.8	82.86	73.08	75.7	93.44	84.34	82.35	77.54	80	83.12	88.79	83.45
	1	324.5	299.01	256.13	322	264.59	274.15	148.31	150	153.01	133.68	125.46	142.81
	2	420.97	368.33	445.06	465.95	408.17	454.93	185.89	236.72	209.03	217.04	153.71	211.96
	3	594.31	686.03	619.13	682.94	720.35	597.6	315.65	280.74	285.32	285.23	330.51	280.27
	4	825.17	836.55	714.18	732.44	816.97	873.17	401.56	354.06	344.04	349.76	397.9	286.18
