# Supplementary material for: SIRT5 promote malignant advancement of chordoma by regulating the desuccinylation of c-myc
Source: BMC Cancer. 2024 Mar 26;24:386. doi: 10.1186/s12885-024-12140-w (PMC10967166; doi:10.1186/s12885-024-12140-w)
Supplement: Supplementary file 2 — Supplementary Material 2 [file 12885_2024_12140_MOESM2_ESM.zip]

Archive with 8 entries (5 files):
- Fig.1/
- Fig.1/1B/
- Fig.1/1B/1-SIRT5.tif
- Fig.1/1B/2-GAPDH.tif
- Fig.1/1B/desktop.ini
- Fig.1/1D/
- Fig.1/1D/1-SIRT5.tif
- Fig.1/1D/2-GAPDH.tif
