# Supplementary material for: SIRT5 promote malignant advancement of chordoma by regulating the desuccinylation of c-myc
Source: BMC Cancer. 2024 Mar 26;24:386. doi: 10.1186/s12885-024-12140-w (PMC10967166; doi:10.1186/s12885-024-12140-w)
Supplement: Supplementary file 3 — Supplementary Material 3 [file 12885_2024_12140_MOESM3_ESM.zip]

Archive with 24 entries (18 files):
- Fig.3/
- Fig.3/3A/
- Fig.3/3A/suc.tif
- Fig.3/3C/
- Fig.3/3C/1-SIRT5.tif
- Fig.3/3C/2-c-myc.tif
- Fig.3/3C/3-SIRT5.tif
- Fig.3/3C/4-c-myc.tif
- Fig.3/3C/desktop.ini
- Fig.3/3D/
- Fig.3/3D/1-c-myc.tif
- Fig.3/3D/2-c-myc-suc.tif
- Fig.3/3D/3-GAPDH.tif
- Fig.3/3F/
- Fig.3/3F/1-c-myc.tif
- Fig.3/3F/2-c-myc-suc.tif
- Fig.3/3F/3-GAPDH.tif
- Fig.3/3F/desktop.ini
- Fig.3/3G/
- Fig.3/3G/1-c-myc.tif
- Fig.3/3G/2-GAPDH.tif
- Fig.3/3G/3-c-myc.tif
- Fig.3/3G/4-GAPDH.tif
- Fig.3/3G/desktop.ini
