# Supplementary material for: SIRT5 promote malignant advancement of chordoma by regulating the desuccinylation of c-myc
Source: BMC Cancer. 2024 Mar 26;24:386. doi: 10.1186/s12885-024-12140-w (PMC10967166; doi:10.1186/s12885-024-12140-w)
Supplement: Supplementary file 4 — Supplementary Material 4 [file 12885_2024_12140_MOESM4_ESM.zip]

Archive with 25 entries (14 files):
- Fig.2/
- Fig.2/2B/
- Fig.2/2B/1-SIRT5.tif
- Fig.2/2B/2-GAPDH.tif
- Fig.2/2D/
- Fig.2/2D/U-CH1/
- Fig.2/2D/U-CH1/2-1-1.jpg
- Fig.2/2D/U-CH1/2-1-2.jpg
- Fig.2/2D/U-CH2/
- Fig.2/2D/U-CH2/2-2-1.jpg
- Fig.2/2D/U-CH2/2-2-2.jpg
- Fig.2/2F/
- Fig.2/2F/U-CH1/
- Fig.2/2F/U-CH1/MI-2-1-1.jpg
- Fig.2/2F/U-CH1/MI-2-1-2.jpg
- Fig.2/2F/U-CH2/
- Fig.2/2F/U-CH2/MI-2-2-1.jpg
- Fig.2/2F/U-CH2/MI-2-2-2.jpg
- Fig.2/2H/
- Fig.2/2H/U-CH1/
- Fig.2/2H/U-CH1/IN-2-1-1.jpg
- Fig.2/2H/U-CH1/IN-2-1-2.jpg
- Fig.2/2H/U-CH2/
- Fig.2/2H/U-CH2/IN-2-2-1.jpg
- Fig.2/2H/U-CH2/IN-2-2-2.jpg
