# Supplementary material for: SIRT5 promote malignant advancement of chordoma by regulating the desuccinylation of c-myc
Source: BMC Cancer. 2024 Mar 26;24:386. doi: 10.1186/s12885-024-12140-w (PMC10967166; doi:10.1186/s12885-024-12140-w)
Supplement: Supplementary file 5 — Supplementary Material 5 [file 12885_2024_12140_MOESM5_ESM.zip]

Archive with 37 entries (26 files):
- Fig.4/
- Fig.4/4B/
- Fig.4/4B/1-c-myc.tif
- Fig.4/4B/2-GAPDH.tif
- Fig.4/4D/
- Fig.4/4D/U-CH1/
- Fig.4/4D/U-CH1/4-1-1.jpg
- Fig.4/4D/U-CH1/4-1-2.jpg
- Fig.4/4D/U-CH1/4-1-3.jpg
- Fig.4/4D/U-CH1/4-1-4.jpg
- Fig.4/4D/U-CH2/
- Fig.4/4D/U-CH2/4-2-1.jpg
- Fig.4/4D/U-CH2/4-2-2.jpg
- Fig.4/4D/U-CH2/4-2-3.jpg
- Fig.4/4D/U-CH2/4-2-4.jpg
- Fig.4/4F/
- Fig.4/4F/U-CH1/
- Fig.4/4F/U-CH1/MI-4-1-1.jpg
- Fig.4/4F/U-CH1/MI-4-1-2.jpg
- Fig.4/4F/U-CH1/MI-4-1-3.jpg
- Fig.4/4F/U-CH1/MI-4-1-4.jpg
- Fig.4/4F/U-CH2/
- Fig.4/4F/U-CH2/MI-4-2-1.jpg
- Fig.4/4F/U-CH2/MI-4-2-2.jpg
- Fig.4/4F/U-CH2/MI-4-2-3.jpg
- Fig.4/4F/U-CH2/MI-4-2-4.jpg
- Fig.4/4H/
- Fig.4/4H/U-CH1/
- Fig.4/4H/U-CH1/IN-4-1-1.jpg
- Fig.4/4H/U-CH1/IN-4-1-2.jpg
- Fig.4/4H/U-CH1/IN-4-1-3.jpg
- Fig.4/4H/U-CH1/IN-4-1-4.jpg
- Fig.4/4H/U-CH2/
- Fig.4/4H/U-CH2/IN-4-2-1.jpg
- Fig.4/4H/U-CH2/IN-4-2-2.jpg
- Fig.4/4H/U-CH2/IN-4-2-3.jpg
- Fig.4/4H/U-CH2/IN-4-2-4.jpg
