# Supplementary material for: SIRT5 promote malignant advancement of chordoma by regulating the desuccinylation of c-myc
Source: BMC Cancer. 2024 Mar 26;24:386. doi: 10.1186/s12885-024-12140-w (PMC10967166; doi:10.1186/s12885-024-12140-w)
Supplement: Supplementary file 6 — Supplementary Material 6 [file 12885_2024_12140_MOESM6_ESM.zip]

Archive with 9 entries (5 files):
- Fig.5/
- Fig.5/5A/
- Fig.5/5A/5A.jpg
- Fig.5/5D/
- Fig.5/5D/1-1.jpg
- Fig.5/5D/1-2.jpg
- Fig.5/5E/
- Fig.5/5E/2-1.jpg
- Fig.5/5E/2-2.jpg
